# Supplementary material for: Atomistic Simulations of the Permeability and Dynamic Transportation Characteristics of Diamond Nanochannels
Source: Nanomaterials (Basel). 2022 May 24;12(11):1785. doi: 10.3390/nano12111785 (PMC9181998; doi:10.3390/nano12111785)
Supplement: Supplementary file 1 [file nanomaterials-12-01785-s001.zip]

Archive with 4 entries (4 files):
- Supplementary Material.pdf
- SV1_lres.mov
- SV2_lres.mov
- SV3_lres.mov
